# Supplementary material for: Leveraging large-scale biobank EHRs to enhance pharmacogenetics of cardiometabolic disease medications
Source: Nat Commun. 2025 Mar 25;16:2913. doi: 10.1038/s41467-025-58152-3 (PMC11937416; doi:10.1038/s41467-025-58152-3)
Supplement: Supplementary file 3 — Supplementary Data [file 41467_2025_58152_MOESM3_ESM.xlsx]

## Sheet: SD1
Supplementary Data 1. Read V2 and CTV3 codes of clinical measures.
Measurement	Code	Code term	Unit	min level	max level
LDL cholesterol	44P6.	Serum LDL cholesterol level	mmol/L	0.26	10.3
LDL cholesterol	44PI.	Calculated LDL cholesterol level	mmol/L	0.26	10.3
LDL cholesterol	XaIp4	Calculated LDL cholesterol level	mmol/L	0.26	10.3
LDL cholesterol	44PD.	Serum fasting LDL cholesterol level	mmol/L	0.26	10.3
Total cholesterol	44P..	Serum cholesterol	mmol/L	1	15
Total cholesterol	44PH.	Total cholesterol measurement	mmol/L	1	15
Total cholesterol	44PJ.	Serum total cholesterol level	mmol/L	1	15
Total cholesterol	XaJe9	Serum total cholesterol level	mmol/L	1	15
Total cholesterol	XE2eD	Serum cholesterol level	mmol/L	1	15
HDL cholesterol	44P5.	Serum HDL cholesterol level	mmol/L	0.2	3
HDL cholesterol	44PB.	Serum fasting HDL cholesterol level	mmol/L	0.2	3
HbA1c	42W4.	HbA1c level (DCCT aligned)	%	3.9	20
HbA1c	XaERp	HbA1c level (DCCT aligned)	%	3.9	20
HbA1c	42W5.	Haemoglobin A1c level - International Federation of Clinical Chemistry and Laboratory Medicine standardised	mmol/mol	20	195
HbA1c	XaPbt	Haemoglobin A1c level - International Federation of Clinical Chemistry and Laboratory Medicine standardised	mmol/mol	20	195
Systolic blood pressure	2469.	O/E - Systolic BP reading	mmHg	50	300
Systolic blood pressure	246..	O/E - blood pressure reading	mmHg	50	300
Pulse rate	242..	O/E - pulse rate	beat/min	30	200
Pulse rate	X773r	Heart rate	beat/min	30	200
Pulse rate	X773s	Pulse rate	beat/min	30	200
Pulse rate	242Z.	O/E - pulse rate NOS	beat/min	30	200

## Sheet: SD2
Supplementary Data 2. BNF and read V2 medication codes
Broad medication class	Subcategory	Drug	BNF	read V2
antilipemic	-	-	021200	bx
		atorvastatin	0212000B0	bxi
		simvastatin	0212000Y0	bxd
		pravastatin	0212000X0	bxe
		rosuvastatin	0212000AA	bxk
		cerivastatin	0212000C0	bxj
		fluvastatin	0212000M0	bxg
antidiabetic	biguanides	-	0601020200	f4
		metformin	0601022B0	f41
	sulfonylureas	-	0601020100	f3
	insulin, short-acting	-	0601010100	f1
	insulin	-	0601010200, 0601010400, 0601010300	f2
	other drugs used in diabetes	-	0601020300	ft
antihypertensive	thiazide diuretics	-	020201	b2
		bendroflumethiazide	0202010B0	b21
		chlorothiazide	0202010B0	b22
		chlortalidone	0202010F0	b23
		clopamide	-	b24
		cyclopenthiazide	0202010J0BB	b25
		hydrochlorothiazide	0202010L0	b26
		hydroflumethiazide	0202010N0	b27
		indapamide	0202010N0	b28
		mefruside	0202010R0	b29
		methyclothiazide	0202010T0	b2a
		metolazone	0202010V0	b2b
		polythiazide	0202010X0	b2c
		xipamide	0202010Y0	b2d
	angiotensin-converting enzyme inhibitor (ACEi)	-	02050501	bi
		captopril	0205051F0	bi1
		enalapril	0205051I0	bi2
		lisinopril	0205051L0	bi3
		quinapril	0205051Q0	bi4
		perindopril erbumine	0205051L0	bi5
		ramipril	0205051Q0	bi6
		fosinopril	0205051J0	bi7
		cilazapril	0205051E0	bi8
		trandolapril	0205051U0	bi9
		moexipril	0205051C0	biA
		imidapril	0205051W0	biB
		perindopril arginine	0205051W0	biC
	calcium channel blocker (CCB)	-	020602	bl
		amlodipine	0206020A0	blb
		nifedipine	0206020R0	bl8
		nifedipine	0206020R0	bll
		lidoflazine	0206020N0	bl6
		diltiazem	0206020C0	blj
		diltiazem	0206020C0	bl5
		verapamil	0206020T0	bb3
		mibefradil	0206020X0	bli
		lercanidipine	0206020L0	blh
		nisoldipine	0206020W0	blg
		nicardipine	0206020Q0	bl7
		isradipine	0206020I0	bla
		felodipine	0206020F0	blc
		lacidipine	0206020I0	ble
	beta blocker	-	02040	bd
		nadolol	0204000M0	bd7
		oxprenolol	0204000N0	bd8
		pindolol	0204000P0	bda
		propranolol	0204000Q0	bd1
		propranolol	0204000Q0	bdn
		sotalol	0204000T0	bdc
		timolol	0204000V0	bdd
		acebutolol	0204000C0	bd2
		atenolol	0204000E0	bd3
		betaxolol	0204000G0	bd4
		bisoprolol	0204000H0	bdf
		esmolol	020400070	bdk
		metoprolol	0204000J0	bd6
		nebivolol	0204000AB	bdm
		celiprolol	020400060	bdj
		carvedilol	020400080	bdl
		labetalol	0204000I0	bd5
	loop diuretics	-	020202	b3
	potassium sparing diuretics	-	020203	b4
	potassium sparing compound diuretics	-		b5
	osmotic diuretics	-	0202050	b6
	diuretics + potassium supplement	-	0202080	b9
	calcium channel blocker + angiotensin-converting enzyme inhibitor	-	-	bA
	vasodilator antihypertensives	-	020501	be
	central antihypertensives (alpha antagonist)	-	020502	bf
	adrenergic neurone blockers	-	020503	bg
	alpha-adrenoceptor blockers (alpha-blockers)	-	020504	bh
	ganglion blocking drugs	-		bj
	angiotensin receptor blockers (ARB)	-	02050502
	renin-i	-	02050503
	other antihypertensives (incl. ARB, renin-i)	-	-	bk

## Sheet: SD3
Supplementary Data 3. Drug response phenotype filtering criteria and cohort-specific covariates.
Medication	Phenotype	Filtering scenario	Baseline measure (QC2)	Minimum baseline level (QC3)	Post measure (QC4)	Prior related medication (QC5)	Dose change (QC8)	Regular prescriptions (QC9)	Covariates	GWAS
statin	LDL	stringent	100 to -7 days	2 mmol/L	100 to 365 days	Removed	removed	≥ 60%	sex, age, drug, dose, drug*dose, time medication start-to-post-measure, PC1-20	yes
statin	LDL	lenient	365 to -7 days	2 mmol/L	100 to 730 days	Non-statin antilipemic medication included as covariate	average	≥ 30%	sex, age, drug, average dose, drug*average dose, time medication start-to-post-measure, prior antilipemic use, PC1-20	yes
statin	TC	stringent	100 to -7 days	5 mmol/L	100 to 365 days	Removed	removed	≥ 60%	sex, age, drug, dose, drug*dose, time medication start-to-post-measure, PC1-20	yes
statin	TC	lenient	365 to -7 days	5 mmol/L	100 to 730 days	Prior non-statin antilipemic medication included as covariate	average	≥ 30%	sex, age, drug, average dose, drug*average dose, time medication start-to-post-measure, prior antilipemic use, PC1-20	yes
statin	HDL	stringent	100 to -7 days	0.2 mmol/L	100 to 365 days	Removed	removed	≥ 60%	sex, age, drug, dose, drug*dose, time medication start-to-post-measure, PC1-20	yes
statin	HDL	lenient	365 to -7 days	0.2 mmol/L	100 to 730 days	Prior non-statin antilipemic medication included as covariate	average	≥ 30%	sex, age, drug, average dose, drug*average dose, time medication start-to-post-measure, prior antilipemic use, PC1-20	yes
metformin	HbA1c	stringent	100 to -7 days	42 mmol/mol	100 to 365 days	Removed	removed	≥ 60%	sex, BMI, sex*BMI, age, dose, time medication start-to-post-measure, PC1-20	yes
metformin	HbA1c	lenient	365 to -7 days	42 mmol/mol	100 to 730 days	Prior sulfonylureas medication included as covariate, metformin being add-on to sulfonylureas included as covariate	average	≥ 30%	sex, BMI, sex*BMI, age, average dose, time medication start-to-post-measure, prior sulfonylureas use, metformin-add-on-to-sulfonylureas, PC1-20	yes
antihypertensives - all (first-line)	SBP	stringent	100 to -7 days	120 mmHg	60 to 365 days	Removed	removed	≥ 60%	sex, BMI, sex*BMI, age, drug, time medication start-to-post-measure, PC1-20	yes
antihypertensives - all (first-line)	SBP	lenient	365 to -7 days	120 mmHg	60 to 730 days	Removed	average	≥ 30%	sex, BMI, sex*BMI, age, drug, time medication start-to-post-measure, beta blocker use, loop diuretics use, PC1-20	yes
antihypertensives - ACEi	SBP	stringent	100 to -7 days	120 mmHg	60 to 365 days	Removed	removed	≥ 60%	sex, BMI, sex*BMI, age, drug, dose, drug*dose, time medication start-to-post-measure, PC1-20	yes
antihypertensives - ACEi	SBP	lenient	365 to -7 days	120 mmHg	60 to 730 days	Prior beta blocker and loop diuretic taken for the duration included as covariate	average	≥ 30%	sex, BMI, sex*BMI, age, drug, dose, drug*dose, time medication start-to-post-measure, beta blocker use, loop diuretics use, PC1-20	yes
antihypertensives - CCB	SBP	stringent	100 to -7 days	120 mmHg	60 to 365 days	Removed	removed	≥ 60%	sex, BMI, sex*BMI, age, drug, dose, drug*dose, time medication start-to-post-measure, PC1-20	no, less than 500 individuals
antihypertensives - CCB	SBP	lenient	365 to -7 days	120 mmHg	60 to 730 days	Prior beta blocker and loop diuretic taken for the duration included as covariate	average	≥ 30%	sex, BMI, sex*BMI, age, drug, dose, drug*dose, time medication start-to-post-measure, beta blocker use, loop diuretics use, PC1-20	yes
antihypertensives - thiazide diuretics	SBP	stringent	100 to -7 days	120 mmHg	60 to 365 days	Removed	removed	≥ 60%	sex, BMI, sex*BMI, age, drug, dose, drug*dose, time medication start-to-post-measure, PC1-20	yes
antihypertensives - thiazide diuretics	SBP	lenient	365 to -7 days	120 mmHg	60 to 730 days	Prior beta blocker and loop diuretic taken for the duration included as covariate	average	≥ 30%	sex, BMI, sex*BMI, age, drug, dose, drug*dose, time medication start-to-post-measure, beta blocker use, loop diuretics use, PC1-20	yes
antihypertensives - beta blocker	SBP	stringent	100 to -7 days	120 mmHg	60 to 365 days	Removed	removed	≥ 60%	sex, BMI, sex*BMI, age, drug, dose, drug*dose, time medication start-to-post-measure, PC1-20	yes
antihypertensives - beta blocker	SBP	lenient	365 to -7 days	120 mmHg	60 to 730 days	Prior loop diuretic taken for the duration included as covariate	average	≥ 30%	sex, BMI, sex*BMI, age, drug, dose, drug*dose, time medication start-to-post-measure, loop diuretics use, PC1-20	yes
antihypertensives - beta blocker	HR	stringent	100 to -7 days	60 beats/min	60 to 365 days	Removed (first-line antihypertensives were not considered as related medication)	removed	≥ 60%	sex, BMI, sex*BMI, age, drug, dose, drug*dose, time medication start-to-post-measure, PC1-20	yes
antihypertensives - beta blocker	HR	lenient	365 to -7 days	60 beats/min	60 to 730 days	Removed (first-line antihypertensives were not considered as related medication)	average	≥ 30%	sex, BMI, sex*BMI, age, drug, dose, drug*dose, time medication start-to-post-measure, PC1-20	yes

## Sheet: SD4
Supplementary Data 4. Drug response cohort study characteristics in the UK Biobank. Baseline and post-treatment levels, as well as time with respect to prescription start, correspond to the closest measures to the prescription start (single measure scenario). Minor deviations in sample size compared to the scenario with average values over multiple measures can arise as a result of the prescripti…
Drug response cohort	N	Female, N (%)	Age at medication start, mean (SD)	BMI [kg/m2], mean (SD)	Baseline-to-prescription start [days], mean (SD) / median [IQR]	Baseline level, mean (SD)	Prescription start-to-post-measure [days], mean (SD) / median [IQR]	Post-treatment level, mean (SD)	Prescription completeness, 2-months intervals, %	Drug/classes, N (%)
statin-LDL (stringent)	8175	3643 (44.6)	61.3 (6.63)	28.9 (4.97)	22 (21.7) / 14[7, 28]	4.07 (0.962) mmol/L	215 (83.1) / 202[139, 288]	2.38 (0.738) mmol/L	95.1 (11)	atorvastatin: 1622 (19.8); fluvastatin: 31 (0.379); pravastatin: 92 (1.13); rosuvastatin: 111 (1.36); simvastatin: 6319 (77.3)
statin-LDL (lenient)	18393	8034 (43.7)	61.2 (6.61)	28.9 (4.93)	53 (78.1) / 18[8, 56]	4.01 (0.964) mmol/L	301 (157) / 273[166, 405]	2.43 (0.803) mmol/L	88.9 (18.3)	atorvastatin: 3452 (18.8); fluvastatin: 57 (0.31); pravastatin: 235 (1.28); rosuvastatin: 260 (1.41); simvastatin: 14389 (78.2)
statin-TC (stringent)	14133	6482 (45.9)	60.5 (6.76)	29.1 (4.95)	20.6 (20.6) / 14[7, 27]	6.52 (0.981) mmol/L	213 (81.6) / 200[140, 283]	4.55 (0.894) mmol/L	95.1 (11)	atorvastatin: 2737 (19.4); fluvastatin: 74 (0.524); pravastatin: 210 (1.49); rosuvastatin: 187 (1.32); simvastatin: 10925 (77.3)
statin-TC (lenient)	28183	12670 (45)	60.4 (6.75)	29 (4.87)	40.6 (64) / 15[7, 38]	6.5 (0.972) mmol/L	285 (147) / 252[160, 383]	4.62 (0.951) mmol/L	89.1 (18.2)	atorvastatin: 5336 (18.9); cerivastatin: 43 (0.153); fluvastatin: 137 (0.486); pravastatin: 458 (1.63); rosuvastatin: 383 (1.36); simvastatin: 21826 (77.4)
statin-HDL (stringent)	11343	4848 (42.7)	61.3 (6.75)	29.1 (4.99)	21.6 (21.8) / 14[7, 28]	1.39 (0.386) mmol/L	217 (83.3) / 206[141, 292]	1.4 (0.388) mmol/L	95 (11.1)	atorvastatin: 2317 (20.4); fluvastatin: 44 (0.388); pravastatin: 126 (1.11); rosuvastatin: 156 (1.38); simvastatin: 8700 (76.7)
statin-HDL (lenient)	24891	10487 (42.1)	61.2 (6.75)	29.1 (4.92)	51.4 (76.9) / 18[8, 53]	1.39 (0.379) mmol/L	299 (154) / 272[168, 400]	1.41 (0.39) mmol/L	89.2 (18)	atorvastatin: 4888 (19.6); fluvastatin: 75 (0.301); pravastatin: 311 (1.25); rosuvastatin: 353 (1.42); simvastatin: 19264 (77.4)
metformin-HbA1c (stringent)	3084	1209 (39.2)	61.4 (7.36)	32.4 (5.46)	16 (17) / 11[6, 20]	65.9 (17) mmol/mol	188 (69) / 175[129, 229]	53.7 (10.8) mmol/mol	96.6 (9.72)	metformin: 3084 (100)
metformin-HbA1c (lenient)	4322	1665 (38.5)	61.1 (7.37)	32.3 (5.45)	26.7 (48.5) / 12[7, 24]	64 (16.6) mmol/mol	205 (94.3) / 178[134, 249]	54.6 (11.6) mmol/mol	92.2 (16.7)	metformin: 4322 (100)
antihypertensives (all, firstline)-SBP (stringent)	3148	1607 (51)	59.8 (7.85)	29.2 (5.04)	13.7 (24.6) / 0[0, 17]	154 (15.8) mmHg	149 (80.4) / 118[84, 196]	141 (15.2) mmHg	97.7 (7.94)	amlodipine: 257 (8.16); bendroflumethiazide: 1057 (33.6); candesartan: 64 (2.03); doxazosin: 23 (0.731); enalapril: 55 (1.75); indapamide: 80 (2.54); irbesartan: 51 (1.62); lisinopril: 499 (15.9); losartan: 65 (2.06); perindopril: 195 (6.19); ramipril: 772 (24.5); valsartan: 30 (0.953)
antihypertensives (all, firstline)-SBP (lenient)	7973	3741 (46.9)	59.9 (7.99)	29.3 (5.05)	51.3 (84.4) / 7[0, 68]	151 (16.5) mmHg	198 (145) / 146[91, 258]	140 (16.2) mmHg	93.7 (14.9)	amlodipine: 674 (8.45); bendroflumethiazide: 1861 (23.3); candesartan: 182 (2.28); clonidine hydrochloride: 22 (0.276); diltiazem: 49 (0.615); doxazosin: 100 (1.25); enalapril: 163 (2.04); felodipine: 68 (0.853); indapamide: 125 (1.57); irbesartan: 104 (1.3); lisinopril: 1284 (16.1); losartan: 184 (2.31); nifedipine: 53 (0.665); perindopril: 493 (6.18); ramipril: 2544 (31.9); valsartan: 67 (0.84)
antihypertensives (ACEi)-SBP (stringent)	1623	694 (42.8)	59.5 (8.03)	29.4 (5.21)	13.2 (24.4) / 0[0, 16]	152 (15.3) mmHg	152 (80.4) / 126[84, 202]	139 (15.2) mmHg	97.7 (7.99)	enalapril: 59 (3.64); lisinopril: 528 (32.5); perindopril: 209 (12.9); ramipril: 827 (51)
antihypertensives (ACEi)-SBP (lenient)	4863	1950 (40.1)	59.4 (8.09)	29.5 (5.18)	44.8 (80.1) / 2[0, 51]	151 (16.3) mmHg	188 (137) / 138[86, 244]	139 (16.7) mmHg	94.4 (14.1)	enalapril: 174 (3.58); lisinopril: 1363 (28); perindopril: 537 (11); ramipril: 2789 (57.4)
antihypertensives (CCB)-SBP (stringent)	271	142 (52.4)	64.6 (6.31)	28.2 (4.3)	25 (29) / 14[0, 43]	155 (16) mmHg	169 (86.9) / 148[92, 230]	142 (14.2) mmHg	96.4 (9.59)	amlodipine: 271 (100)
antihypertensives (CCB)-SBP (lenient)	905	441 (48.7)	63.9 (6.55)	28.4 (4.6)	83.4 (97.5) / 41[6, 132]	153 (17.5) mmHg	256 (176) / 194[118, 351]	141 (14.9) mmHg	91.3 (16.8)	amlodipine: 727 (80.3); diltiazem: 51 (5.64); felodipine: 74 (8.18); nifedipine: 53 (5.86)
antihypertensives (thiazide diuretics)-SBP (stringent)	1183	753 (63.7)	59.4 (7.5)	29.3 (5.01)	10.4 (21.7) / 0[0, 11]	158 (15.2) mmHg	140 (77.6) / 111[81, 178]	143 (15.2) mmHg	98.1 (7.38)	bendroflumethiazide: 1091 (92.2); indapamide: 92 (7.78)
antihypertensives (thiazide diuretics)-SBP (lenient)	2076	1337 (64.4)	59.2 (7.72)	29.3 (5.09)	45.3 (80) / 0[0, 56]	154 (15.4) mmHg	199 (147) / 143[91, 260]	143 (15.3) mmHg	92.7 (16.1)	bendroflumethiazide: 1930 (93); indapamide: 146 (7.03)
antihypertensives (beta blocker)-SBP (stringent)	745	366 (49.1)	58.3 (8.37)	28.6 (4.61)	17.5 (26.7) / 1[0, 28]	148 (18.3) mmHg	160 (83.4) / 138[87, 218]	136 (17.4) mmHg	97.5 (8.35)	atenolol: 416 (55.8); bisoprolol: 226 (30.3); propranolol: 103 (13.8)
antihypertensives (beta blocker)-SBP (lenient)	1671	834 (49.9)	59 (8.73)	28.5 (4.64)	62.8 (90.9) / 15[0, 98]	145 (17.2) mmHg	215 (150) / 165[100, 280]	135 (17.4) mmHg	90.9 (18)	atenolol: 799 (47.8); bisoprolol: 556 (33.3); metoprolol: 23 (1.38); propranolol: 260 (15.6); sotalol: 33 (1.97)
antihypertensives (beta blocker)-HR (stringent)	795	315 (39.6)	63.5 (7.38)	29.3 (5.14)	22 (27.9) / 10[0, 37]	77.1 (13.8) beats/min	174 (90.6) / 153[91, 244]	68 (12) beats/min	97.7 (7.96)	atenolol: 223 (28.1); bisoprolol: 517 (65); metoprolol: 28 (3.52); propranolol: 27 (3.4)
antihypertensives (beta blocker)-HR (lenient)	2127	848 (39.9)	63.3 (7.32)	29.2 (5.21)	81.6 (102) / 34[0, 135]	77.4 (13.1) beats/min	246 (168) / 195[106, 348]	68.1 (12.2) beats/min	94.8 (13.4)	atenolol: 497 (23.4); bisoprolol: 1472 (69.2); metoprolol: 50 (2.35); propranolol: 82 (3.86); sotalol: 26 (1.22)

## Sheet: SD5
Supplementary Data 5. Drug response cohort study characteristics in the UK Biobank: starting drug type and dose statistics. Starting drug type and dose in each of the ten drug response cohorts (default scenario of lenient filtering).
Drug response cohort	Drug	Dose	N
statin-LDL	atorvastatin	10	1585
	atorvastatin	20	1370
	atorvastatin	40	365
	atorvastatin	80	198
	fluvastatin	20	21
	fluvastatin	40	23
	fluvastatin	80	14
	pravastatin	10	73
	pravastatin	20	73
	pravastatin	40	90
	rosuvastatin	5	41
	rosuvastatin	10	195
	rosuvastatin	20	26
	rosuvastatin	40	3
	simvastatin	10	1198
	simvastatin	20	4683
	simvastatin	40	8817
	simvastatin	80	14
statin-TC	atorvastatin	10	2780
	atorvastatin	20	1931
	atorvastatin	40	502
	atorvastatin	80	247
	cerivastatin	0.1	28
	cerivastatin	0.2	12
	cerivastatin	0.3	1
	cerivastatin	0.4	2
	fluvastatin	20	76
	fluvastatin	40	44
	fluvastatin	80	19
	pravastatin	10	154
	pravastatin	20	143
	pravastatin	40	166
	rosuvastatin	5	48
	rosuvastatin	10	307
	rosuvastatin	20	35
	rosuvastatin	40	4
	simvastatin	10	2138
	simvastatin	20	7136
	simvastatin	40	13142
	simvastatin	80	19
statin-HDL	atorvastatin	10	2139
	atorvastatin	20	1890
	atorvastatin	40	616
	atorvastatin	80	331
	fluvastatin	20	32
	fluvastatin	40	30
	fluvastatin	80	15
	pravastatin	10	97
	pravastatin	20	92
	pravastatin	40	124
	rosuvastatin	5	58
	rosuvastatin	10	257
	rosuvastatin	20	39
	rosuvastatin	40	6
	simvastatin	10	1508
	simvastatin	20	5856
	simvastatin	40	12336
	simvastatin	80	28
metformin-HbA1c	metformin	500	4373
	metformin	750	9
	metformin	850	53
	metformin	1000	16
antihypertensives (all, firstline)-SBP	amlodipine	5	632
	amlodipine	10	70
	bendroflumethiazide	2.5	1910
	bendroflumethiazide	5	24
	candesartan	2	25
	candesartan	4	54
	candesartan	8	77
	candesartan	16	18
	candesartan	32	11
	clonidine hydrochloride	0.025	18
	clonidine hydrochloride	0.1	7
	diltiazem	12	1
	diltiazem	60	4
	diltiazem	90	5
	diltiazem	120	9
	diltiazem	180	20
	diltiazem	200	7
	diltiazem	240	2
	diltiazem	300	3
	doxazosin	1	44
	doxazosin	2	25
	doxazosin	4	31
	doxazosin	8	3
	enalapril	2.5	37
	enalapril	5	56
	enalapril	10	32
	enalapril	20	39
	felodipine	2.5	34
	felodipine	5	31
	felodipine	10	4
	indapamide	1.5	34
	indapamide	2.5	101
	irbesartan	75	38
	irbesartan	150	48
	irbesartan	300	20
	lisinopril	2.5	431
	lisinopril	5	508
	lisinopril	10	310
	lisinopril	20	105
	losartan	12.5	5
	losartan	25	56
	losartan	50	102
	losartan	100	26
	nifedipine	5	11
	nifedipine	10	7
	nifedipine	20	15
	nifedipine	30	15
	nifedipine	60	7
	perindopril	2	309
	perindopril	2.5	3
	perindopril	4	176
	perindopril	5	1
	perindopril	8	22
	perindopril	10	1
	ramipril	1.25	686
	ramipril	2.5	1490
	ramipril	5	353
	ramipril	7	2
	ramipril	10	121
	valsartan	40	13
	valsartan	80	49
	valsartan	160	9
antihypertensives (ACEi)-SBP	enalapril	2.5	39
	enalapril	5	64
	enalapril	10	33
	enalapril	20	39
	lisinopril	2.5	452
	lisinopril	5	547
	lisinopril	10	329
	lisinopril	20	106
	perindopril	2	341
	perindopril	2.5	3
	perindopril	4	188
	perindopril	5	1
	perindopril	8	22
	perindopril	10	1
	ramipril	1.25	757
	ramipril	2.5	1646
	ramipril	5	378
	ramipril	7	2
	ramipril	10	123
antihypertensives (CCB)-SBP	amlodipine	5	684
	amlodipine	10	70
	diltiazem	12	1
	diltiazem	60	5
	diltiazem	90	6
	diltiazem	120	9
	diltiazem	180	19
	diltiazem	200	8
	diltiazem	240	2
	diltiazem	300	2
	felodipine	2.5	37
	felodipine	5	34
	felodipine	10	4
	nifedipine	5	11
	nifedipine	10	7
	nifedipine	20	15
	nifedipine	30	15
	nifedipine	60	7
antihypertensives (thiazide diuretics)-SBP	bendroflumethiazide	2.5	1976
	bendroflumethiazide	5	25
	indapamide	1.5	37
	indapamide	2.5	119
antihypertensives (beta blocker)-SBP	atenolol	25	314
	atenolol	50	511
	atenolol	100	44
	bisoprolol	1.25	144
	bisoprolol	2.5	287
	bisoprolol	3.75	5
	bisoprolol	5	111
	bisoprolol	7.5	2
	bisoprolol	10	17
	metoprolol	50	21
	metoprolol	100	2
	metoprolol	200	1
	propranolol	10	60
	propranolol	40	86
	propranolol	80	112
	propranolol	160	11
	sotalol	40	25
	sotalol	80	8
antihypertensives (beta blocker)-HR	atenolol	25	266
	atenolol	50	228
	atenolol	100	15
	bisoprolol	1.25	472
	bisoprolol	2.5	724
	bisoprolol	3.75	16
	bisoprolol	5	245
	bisoprolol	7.5	8
	bisoprolol	10	37
	metoprolol	50	47
	metoprolol	100	5
	propranolol	10	3
	propranolol	40	8
	propranolol	80	68
	propranolol	160	7
	sotalol	40	26
	sotalol	80	1

## Sheet: SD6
Supplementary Data 6. Effect of prescription start-to-post-measure time and prescription regularity on biomarker difference. Effect sizes (beta) are on the standardized scale (SD/SD). A positive effect of the post-measure time means that a later first measure following prescriptions results in a decreased biomarker difference (i.e. smaller Delta). A negative effect of the prescription completenes…
cohort	filtering scenario	measure	phenotype	variable	beta	p
statin-LDL	stringent	single measure	post-base	post-measure time	0.0538834	1.60958e-06
statin-LDL	stringent	single measure	post-base	completeness	-0.0738283	5.3544e-11
statin-LDL	stringent	single measure	log(post/base)	post-measure time	0.0242572	0.0300317
statin-LDL	stringent	single measure	log(post/base)	completeness	-0.0932169	9.48131e-17
statin-LDL	stringent	multiple measures	post-base	post-measure time	0.0492216	5.00734e-06
statin-LDL	stringent	multiple measures	post-base	completeness	-0.0938762	4.03895e-18
statin-LDL	stringent	multiple measures	log(post/base)	post-measure time	0.0172565	0.107749
statin-LDL	stringent	multiple measures	log(post/base)	completeness	-0.112641	1.48225e-25
statin-LDL	lenient	single measure	post-base	post-measure time	0.0292577	3.95591e-05
statin-LDL	lenient	single measure	post-base	completeness	-0.184897	1.01687e-145
statin-LDL	lenient	single measure	log(post/base)	post-measure time	0.0212714	0.00256153
statin-LDL	lenient	single measure	log(post/base)	completeness	-0.205989	8.05222e-183
statin-LDL	lenient	multiple measures	post-base	post-measure time	0.0256265	0.000234324
statin-LDL	lenient	multiple measures	post-base	completeness	-0.227247	1.00292e-225
statin-LDL	lenient	multiple measures	log(post/base)	post-measure time	0.00964539	0.160324
statin-LDL	lenient	multiple measures	log(post/base)	completeness	-0.263113	4.10251e-307
statin-TC	stringent	single measure	post-base	post-measure time	0.0359688	2.42519e-05
statin-TC	stringent	single measure	post-base	completeness	-0.0797906	8.68225e-21
statin-TC	stringent	single measure	log(post/base)	post-measure time	0.019155	0.0237089
statin-TC	stringent	single measure	log(post/base)	completeness	-0.089816	3.58937e-26
statin-TC	stringent	multiple measures	post-base	post-measure time	0.0311158	0.000130116
statin-TC	stringent	multiple measures	post-base	completeness	-0.101321	2.36383e-35
statin-TC	stringent	multiple measures	log(post/base)	post-measure time	0.0103858	0.198175
statin-TC	stringent	multiple measures	log(post/base)	completeness	-0.116642	7.33319e-47
statin-TC	lenient	single measure	post-base	post-measure time	0.0185578	0.0011706
statin-TC	lenient	single measure	post-base	completeness	-0.194244	6.97985e-247
statin-TC	lenient	single measure	log(post/base)	post-measure time	0.0133676	0.0181405
statin-TC	lenient	single measure	log(post/base)	completeness	-0.207702	6.32903e-287
statin-TC	lenient	multiple measures	post-base	post-measure time	0.00724094	0.19228
statin-TC	lenient	multiple measures	post-base	completeness	-0.249147	0
statin-TC	lenient	multiple measures	log(post/base)	post-measure time	-0.0051123	0.350157
statin-TC	lenient	multiple measures	log(post/base)	completeness	-0.275797	0
statin-HDL	stringent	single measure	post-base	post-measure time	0.0283115	0.00402012
statin-HDL	stringent	single measure	post-base	completeness	0.00412066	0.675737
statin-HDL	stringent	single measure	log(post/base)	post-measure time	0.0277549	0.00479732
statin-HDL	stringent	single measure	log(post/base)	completeness	0.00161854	0.869483
statin-HDL	stringent	multiple measures	post-base	post-measure time	0.0282013	0.00286408
statin-HDL	stringent	multiple measures	post-base	completeness	0.00380305	0.688093
statin-HDL	stringent	multiple measures	log(post/base)	post-measure time	0.0256146	0.00675738
statin-HDL	stringent	multiple measures	log(post/base)	completeness	0.000339855	0.971382
statin-HDL	lenient	single measure	post-base	post-measure time	0.0224739	0.000416116
statin-HDL	lenient	single measure	post-base	completeness	0.0135962	0.0330385
statin-HDL	lenient	single measure	log(post/base)	post-measure time	0.021008	0.000967997
statin-HDL	lenient	single measure	log(post/base)	completeness	0.0123232	0.05334
statin-HDL	lenient	multiple measures	post-base	post-measure time	0.0180338	0.00405933
statin-HDL	lenient	multiple measures	post-base	completeness	0.0200389	0.00147309
statin-HDL	lenient	multiple measures	log(post/base)	post-measure time	0.011413	0.068977
statin-HDL	lenient	multiple measures	log(post/base)	completeness	0.0186035	0.00315662
metformin-HbA1c	stringent	single measure	post-base	post-measure time	0.0496878	0.00870598
metformin-HbA1c	stringent	single measure	post-base	completeness	-0.0364126	0.0546113
metformin-HbA1c	stringent	single measure	log(post/base)	post-measure time	0.036902	0.0513643
metformin-HbA1c	stringent	single measure	log(post/base)	completeness	-0.0391699	0.0387378
metformin-HbA1c	stringent	multiple measures	post-base	post-measure time	0.0496878	0.00870598
metformin-HbA1c	stringent	multiple measures	post-base	completeness	-0.0364126	0.0546113
metformin-HbA1c	stringent	multiple measures	log(post/base)	post-measure time	0.036902	0.0513643
metformin-HbA1c	stringent	multiple measures	log(post/base)	completeness	-0.0391699	0.0387378
metformin-HbA1c	lenient	single measure	post-base	post-measure time	0.0677736	9.20697e-06
metformin-HbA1c	lenient	single measure	post-base	completeness	-0.0777372	3.42294e-07
metformin-HbA1c	lenient	single measure	log(post/base)	post-measure time	0.0565661	0.000212563
metformin-HbA1c	lenient	single measure	log(post/base)	completeness	-0.0843406	3.18069e-08
metformin-HbA1c	lenient	multiple measures	post-base	post-measure time	0.0665631	8.84408e-06
metformin-HbA1c	lenient	multiple measures	post-base	completeness	-0.112235	6.40439e-14
metformin-HbA1c	lenient	multiple measures	log(post/base)	post-measure time	0.056439	0.000162157
metformin-HbA1c	lenient	multiple measures	log(post/base)	completeness	-0.120649	7.41239e-16
antihypertensives (all)-SBP	stringent	single measure	post-base	post-measure time	0.0748262	0.000105177
antihypertensives (all)-SBP	stringent	single measure	post-base	completeness	-0.0113848	0.550674
antihypertensives (all)-SBP	stringent	single measure	log(post/base)	post-measure time	0.0710664	0.000233619
antihypertensives (all)-SBP	stringent	single measure	log(post/base)	completeness	-0.0141835	0.457742
antihypertensives (all)-SBP	stringent	multiple measures	post-base	post-measure time	0.0712774	3.90497e-05
antihypertensives (all)-SBP	stringent	multiple measures	post-base	completeness	0.00501327	0.77087
antihypertensives (all)-SBP	stringent	multiple measures	log(post/base)	post-measure time	0.0674414	0.000101278
antihypertensives (all)-SBP	stringent	multiple measures	log(post/base)	completeness	0.002354	0.891357
antihypertensives (all)-SBP	lenient	single measure	post-base	post-measure time	0.00887149	0.440135
antihypertensives (all)-SBP	lenient	single measure	post-base	completeness	-0.0500254	1.1765e-05
antihypertensives (all)-SBP	lenient	single measure	log(post/base)	post-measure time	0.00640007	0.578084
antihypertensives (all)-SBP	lenient	single measure	log(post/base)	completeness	-0.0510652	7.93238e-06
antihypertensives (all)-SBP	lenient	multiple measures	post-base	post-measure time	0.0246659	0.023728
antihypertensives (all)-SBP	lenient	multiple measures	post-base	completeness	-0.0597886	4.44132e-08
antihypertensives (all)-SBP	lenient	multiple measures	log(post/base)	post-measure time	0.0198318	0.0693567
antihypertensives (all)-SBP	lenient	multiple measures	log(post/base)	completeness	-0.0621745	1.32268e-08
antihypertensives (ACEi)-SBP	stringent	single measure	post-base	post-measure time	0.104137	8.86819e-05
antihypertensives (ACEi)-SBP	stringent	single measure	post-base	completeness	0.0117394	0.657073
antihypertensives (ACEi)-SBP	stringent	single measure	log(post/base)	post-measure time	0.103027	0.000105166
antihypertensives (ACEi)-SBP	stringent	single measure	log(post/base)	completeness	0.00708852	0.788625
antihypertensives (ACEi)-SBP	stringent	multiple measures	post-base	post-measure time	0.0813866	0.00074246
antihypertensives (ACEi)-SBP	stringent	multiple measures	post-base	completeness	0.0259219	0.280331
antihypertensives (ACEi)-SBP	stringent	multiple measures	log(post/base)	post-measure time	0.0791268	0.00103176
antihypertensives (ACEi)-SBP	stringent	multiple measures	log(post/base)	completeness	0.0213338	0.374003
antihypertensives (ACEi)-SBP	lenient	single measure	post-base	post-measure time	0.0385638	0.00860306
antihypertensives (ACEi)-SBP	lenient	single measure	post-base	completeness	-0.0286111	0.0506106
antihypertensives (ACEi)-SBP	lenient	single measure	log(post/base)	post-measure time	0.035215	0.0166282
antihypertensives (ACEi)-SBP	lenient	single measure	log(post/base)	completeness	-0.0307131	0.0362329
antihypertensives (ACEi)-SBP	lenient	multiple measures	post-base	post-measure time	0.0539273	0.000116187
antihypertensives (ACEi)-SBP	lenient	multiple measures	post-base	completeness	-0.0284981	0.0416311
antihypertensives (ACEi)-SBP	lenient	multiple measures	log(post/base)	post-measure time	0.0485043	0.000540267
antihypertensives (ACEi)-SBP	lenient	multiple measures	log(post/base)	completeness	-0.0323168	0.0211462
antihypertensives (CCB)-SBP	stringent	single measure	post-base	post-measure time	0.00576427	0.932993
antihypertensives (CCB)-SBP	stringent	single measure	post-base	completeness	-0.0168439	0.805877
antihypertensives (CCB)-SBP	stringent	single measure	log(post/base)	post-measure time	0.00841397	0.90241
antihypertensives (CCB)-SBP	stringent	single measure	log(post/base)	completeness	-0.0254633	0.710535
antihypertensives (CCB)-SBP	stringent	multiple measures	post-base	post-measure time	0.0263705	0.677554
antihypertensives (CCB)-SBP	stringent	multiple measures	post-base	completeness	-0.00612354	0.923879
antihypertensives (CCB)-SBP	stringent	multiple measures	log(post/base)	post-measure time	0.0327337	0.605992
antihypertensives (CCB)-SBP	stringent	multiple measures	log(post/base)	completeness	-0.0116771	0.855505
antihypertensives (CCB)-SBP	lenient	single measure	post-base	post-measure time	-0.100766	0.0037871
antihypertensives (CCB)-SBP	lenient	single measure	post-base	completeness	-0.0929679	0.00587509
antihypertensives (CCB)-SBP	lenient	single measure	log(post/base)	post-measure time	-0.0981946	0.00483028
antihypertensives (CCB)-SBP	lenient	single measure	log(post/base)	completeness	-0.0920352	0.00645764
antihypertensives (CCB)-SBP	lenient	multiple measures	post-base	post-measure time	-0.0911789	0.00707389
antihypertensives (CCB)-SBP	lenient	multiple measures	post-base	completeness	-0.0853529	0.00989922
antihypertensives (CCB)-SBP	lenient	multiple measures	log(post/base)	post-measure time	-0.0901383	0.00776339
antihypertensives (CCB)-SBP	lenient	multiple measures	log(post/base)	completeness	-0.0870367	0.00855128
antihypertensives (thiazide diuretics)-SBP	stringent	single measure	post-base	post-measure time	0.0717152	0.0273413
antihypertensives (thiazide diuretics)-SBP	stringent	single measure	post-base	completeness	0.0241572	0.451589
antihypertensives (thiazide diuretics)-SBP	stringent	single measure	log(post/base)	post-measure time	0.0653473	0.0441076
antihypertensives (thiazide diuretics)-SBP	stringent	single measure	log(post/base)	completeness	0.024912	0.43712
antihypertensives (thiazide diuretics)-SBP	stringent	multiple measures	post-base	post-measure time	0.0543353	0.0555942
antihypertensives (thiazide diuretics)-SBP	stringent	multiple measures	post-base	completeness	0.0337976	0.232856
antihypertensives (thiazide diuretics)-SBP	stringent	multiple measures	log(post/base)	post-measure time	0.0467002	0.0997146
antihypertensives (thiazide diuretics)-SBP	stringent	multiple measures	log(post/base)	completeness	0.0329181	0.245031
antihypertensives (thiazide diuretics)-SBP	lenient	single measure	post-base	post-measure time	-0.0269696	0.241985
antihypertensives (thiazide diuretics)-SBP	lenient	single measure	post-base	completeness	-0.0737197	0.00134194
antihypertensives (thiazide diuretics)-SBP	lenient	single measure	log(post/base)	post-measure time	-0.0323927	0.159696
antihypertensives (thiazide diuretics)-SBP	lenient	single measure	log(post/base)	completeness	-0.0752377	0.00105746
antihypertensives (thiazide diuretics)-SBP	lenient	multiple measures	post-base	post-measure time	-0.00619476	0.776834
antihypertensives (thiazide diuretics)-SBP	lenient	multiple measures	post-base	completeness	-0.0927243	2.41519e-05
antihypertensives (thiazide diuretics)-SBP	lenient	multiple measures	log(post/base)	post-measure time	-0.0123722	0.571235
antihypertensives (thiazide diuretics)-SBP	lenient	multiple measures	log(post/base)	completeness	-0.0949646	1.52331e-05
antihypertensives (beta blocker)-SBP	stringent	single measure	post-base	post-measure time	0.0741477	0.0641247
antihypertensives (beta blocker)-SBP	stringent	single measure	post-base	completeness	-0.0108483	0.785738
antihypertensives (beta blocker)-SBP	stringent	single measure	log(post/base)	post-measure time	0.0720413	0.0724452
antihypertensives (beta blocker)-SBP	stringent	single measure	log(post/base)	completeness	-0.0105745	0.791306
antihypertensives (beta blocker)-SBP	stringent	multiple measures	post-base	post-measure time	0.0813248	0.0251945
antihypertensives (beta blocker)-SBP	stringent	multiple measures	post-base	completeness	-0.0170399	0.638244
antihypertensives (beta blocker)-SBP	stringent	multiple measures	log(post/base)	post-measure time	0.0774124	0.0333789
antihypertensives (beta blocker)-SBP	stringent	multiple measures	log(post/base)	completeness	-0.0273781	0.450817
antihypertensives (beta blocker)-SBP	lenient	single measure	post-base	post-measure time	0.0781174	0.00210208
antihypertensives (beta blocker)-SBP	lenient	single measure	post-base	completeness	-0.0646149	0.013361
antihypertensives (beta blocker)-SBP	lenient	single measure	log(post/base)	post-measure time	0.0763768	0.00267661
antihypertensives (beta blocker)-SBP	lenient	single measure	log(post/base)	completeness	-0.0699644	0.00748601
antihypertensives (beta blocker)-SBP	lenient	multiple measures	post-base	post-measure time	0.0589406	0.0146776
antihypertensives (beta blocker)-SBP	lenient	multiple measures	post-base	completeness	-0.0618381	0.0125032
antihypertensives (beta blocker)-SBP	lenient	multiple measures	log(post/base)	post-measure time	0.0535669	0.0268264
antihypertensives (beta blocker)-SBP	lenient	multiple measures	log(post/base)	completeness	-0.0690302	0.00539615
antihypertensives (beta blocker)-HR	stringent	single measure	post-base	post-measure time	0.0730449	0.048261
antihypertensives (beta blocker)-HR	stringent	single measure	post-base	completeness	0.0450035	0.220792
antihypertensives (beta blocker)-HR	stringent	single measure	log(post/base)	post-measure time	0.0614578	0.0959247
antihypertensives (beta blocker)-HR	stringent	single measure	log(post/base)	completeness	0.0370469	0.312658
antihypertensives (beta blocker)-HR	stringent	multiple measures	post-base	post-measure time	0.0729144	0.0416382
antihypertensives (beta blocker)-HR	stringent	multiple measures	post-base	completeness	0.0250374	0.484306
antihypertensives (beta blocker)-HR	stringent	multiple measures	log(post/base)	post-measure time	0.0596203	0.095183
antihypertensives (beta blocker)-HR	stringent	multiple measures	log(post/base)	completeness	0.0229472	0.520952
antihypertensives (beta blocker)-HR	lenient	single measure	post-base	post-measure time	0.0219141	0.322085
antihypertensives (beta blocker)-HR	lenient	single measure	post-base	completeness	-0.0176298	0.426571
antihypertensives (beta blocker)-HR	lenient	single measure	log(post/base)	post-measure time	0.0269239	0.223233
antihypertensives (beta blocker)-HR	lenient	single measure	log(post/base)	completeness	-0.0195515	0.377338
antihypertensives (beta blocker)-HR	lenient	multiple measures	post-base	post-measure time	0.0416816	0.0535549
antihypertensives (beta blocker)-HR	lenient	multiple measures	post-base	completeness	-0.0698807	0.00131479
antihypertensives (beta blocker)-HR	lenient	multiple measures	log(post/base)	post-measure time	0.0433864	0.0444634
antihypertensives (beta blocker)-HR	lenient	multiple measures	log(post/base)	completeness	-0.0715864	0.000996212
					-0.275797

## Sheet: SD7
Supplementary Data 7. Control cohort study characteristics.
Control cohort	N	Female, N (%)	Age at first measure, mean (SD)	BMI [kg/m2], mean (SD)	First measure level, mean (SD)	Second measure level, mean (SD)	Time between first and second measure [days], mean (SD)
LDL (no antilipemic medications)	39729	23762 (59.8)	55 (7.67)	27.1 (4.66)	3.43 (0.82) mmol/L	3.43 (0.812) mmol/L	602 (269)
TC (no antilipemic medications)	49178	29538 (60.1)	54.1 (7.86)	27 (4.66)	5.56 (0.973) mmol/L	5.58 (0.959) mmol/L	597 (269)
HDL (no antilipemic medications)	46715	27861 (59.6)	55 (7.73)	27.1 (4.64)	1.55 (0.408) mmol/L	1.57 (0.416) mmol/L	598 (267)
HbA1c (no antidiabetic medications)	11061	5332 (48.2)	59.6 (7.37)	28.5 (5.07)	37 (5.08) mmol/mol	38.5 (5.22) mmol/mol	687 (295)
SBP (no antihypertensives)	20446	12488 (61.1)	50.9 (9.83)	26.6 (4.31)	128 (16.8) mmHg	129 (17) mmHg	616 (285)
HR (no beta blockers)	34796	18608 (53.5)	57.6 (7.84)	27.6 (4.84)	71.1 (11.8) beats/min	72.3 (11.5) beats/min	635 (284)

## Sheet: SD8
Supplementary Data 8. Significant loci in pharmacogenetics GWAS in different filtering scenarios. GWAS were performed using a linear additive model, with a two-sided test of association.
Pharmacogenetics phenotype	variant	outcome definition	Chr	Position	Lead SNP	Gene	Effect allele	Other allele	Freq (EA)	N	beta	se	p-value
statin-LDL	stringent; single measures	log(post/base)	6	160997118	rs74617384	SLC22A3/LPA	A	T	0.909002	8165	-0.152614	0.0256608	2.72458e-09
statin-LDL	stringent; single measures	log(post/base)	19	45412079	rs7412	APOE	C	T	0.940355	8165	0.22411	0.0308546	3.77398e-13
statin-LDL	stringent; multiple measures	log(post/base)	6	160997118	rs74617384	SLC22A3/LPA	A	T	0.909031	8360	-0.157407	0.0253378	5.21999e-10
statin-LDL	stringent; multiple measures	log(post/base)	19	45412079	rs7412	APOE	C	T	0.94061	8360	0.225107	0.0305064	1.59478e-13
statin-LDL	lenient; single measures	post-base	2	21244000	rs10199768	APOB	G	T	0.538814	18357	0.0583198	0.0100788	7.1925e-09
statin-LDL	lenient; single measures	post-base	19	11190544	rs118068660	LDLR	C	T	0.911188	18357	-0.118531	0.0185857	1.79945e-10
statin-LDL	lenient; single measures	log(post/base)	6	161010118	rs10455872	SLC22A3/LPA	A	G	0.909707	18357	-0.135575	0.0175779	1.23055e-14
statin-LDL	lenient; single measures	log(post/base)	19	45412079	rs7412	APOE	C	T	0.940513	18357	0.224042	0.0210229	1.61622e-26
statin-LDL	lenient; multiple measures	post-base	2	21244000	rs10199768	APOB	G	T	0.539087	18753	0.0563162	0.00999735	1.76978e-08
statin-LDL	lenient; multiple measures	post-base	19	11190544	rs118068660	LDLR	C	T	0.911134	18753	-0.118654	0.0184363	1.22772e-10
statin-LDL	lenient; multiple measures	log(post/base)	6	161010118	rs10455872	SLC22A3/LPA	A	G	0.909908	18753	-0.14641	0.017451	4.87192e-17
statin-LDL	lenient; multiple measures	log(post/base)	19	45412079	rs7412	APOE	C	T	0.940649	18753	0.232051	0.0208843	1.10586e-28
statin-TC	stringent; single measures	log(post/base)	6	160997118	rs74617384	SLC22A3/LPA	A	T	0.909487	14114	-0.123735	0.0196608	3.10392e-10
statin-TC	stringent; single measures	log(post/base)	19	45412079	rs7412	APOE	C	T	0.941831	14114	0.151751	0.0239044	2.17786e-10
statin-TC	stringent; multiple measures	log(post/base)	6	160997118	rs74617384	SLC22A3/LPA	A	T	0.909724	14500	-0.127213	0.0194299	5.86003e-11
statin-TC	stringent; multiple measures	log(post/base)	19	45412079	rs7412	APOE	C	T	0.941793	14500	0.160267	0.0235778	1.06561e-11
statin-TC	lenient; single measures	post-base	2	21208211	rs7557067	APOB	A	G	0.781791	28129	-0.0574441	0.00980457	4.65929e-09
statin-TC	lenient; single measures	post-base	6	161010118	rs10455872	SLC22A3/LPA	A	G	0.909951	28129	-0.0782184	0.0142876	4.38601e-08
statin-TC	lenient; single measures	post-base	19	11190481	rs77265569	LDLR	G	T	0.901954	28129	-0.0914241	0.0138918	4.66874e-11
statin-TC	lenient; single measures	log(post/base)	6	161010118	rs10455872	SLC22A3/LPA	A	G	0.909951	28129	-0.119794	0.0141688	2.79576e-17
statin-TC	lenient; single measures	log(post/base)	19	45412079	rs7412	APOE	C	T	0.941271	28129	0.142963	0.017045	4.96935e-17
statin-TC	lenient; multiple measures	post-base	2	21208211	rs7557067	APOB	A	G	0.781752	28880	-0.0605105	0.00969493	4.33511e-10
statin-TC	lenient; multiple measures	post-base	6	161010118	rs10455872	SLC22A3/LPA	A	G	0.909903	28880	-0.0785422	0.0141138	2.62277e-08
statin-TC	lenient; multiple measures	post-base	19	11190481	rs77265569	LDLR	G	T	0.901986	28880	-0.091322	0.0137319	2.92348e-11
statin-TC	lenient; multiple measures	log(post/base)	6	161010118	rs10455872	SLC22A3/LPA	A	G	0.909903	28880	-0.12425	0.0140026	7.09905e-19
statin-TC	lenient; multiple measures	log(post/base)	12	21331549	rs4149056	SLCO1B1	T	C	0.849238	28880	-0.0633962	0.0110939	1.10004e-08
statin-TC	lenient; multiple measures	log(post/base)	19	45412079	rs7412	APOE	C	T	0.941153	28880	0.152575	0.0168361	1.27644e-19

## Sheet: SD9
Supplementary Data 9. Drug response cohort study characteristics in the All of Us research program.
Drug response cohort	N	Female, N (%)	Age at medication start, mean (SD)	BMI [kg/m2], mean (SD)	Baseline-to-prescription start [days], mean (SD)	Baseline level, mean (SD)	Prescription start-to-post-measure [days], mean (SD)	Post-treatment level, mean (SD)	Prescription completeness, 2-months intervals, %	Drug/classes, N (%)
statin-LDL	10337	5293 (51.2)	58.1 (10.6)	30.9 (6.99)	49.3 (80.7)	135 (34.3) mg/dL	288 (143)	98.4 (32.5) mg/dL	43.5 (26)	atorvastatin: 5199 (50.3); simvastatin: 3033 (29.3); pravastatin: 933 (9.03); rosuvastatin: 622 (6.02); lovastatin: 374 (3.62); fluvastatin: 176 (1.7)
statin-TC	6999	3969 (56.7)	57.1 (10.5)	30.7 (6.87)	41.4 (73.3)	236 (32) mg/dL	282 (143)	186 (38) mg/dL	44.1 (26.3)	atorvastatin: 3517 (50.3); simvastatin: 2032 (29); pravastatin: 628 (8.97); rosuvastatin: 457 (6.53); lovastatin: 254 (3.63); fluvastatin: 111 (1.59)
statin-HDL	11562	5655 (48.9)	58.3 (10.7)	30.9 (7.06)	50 (81.8)	50.5 (14.9) mg/dL	290 (144)	50.9 (14.9) mg/dL	43 (25.8)	atorvastatin: 5977 (51.7); simvastatin: 3227 (27.9); pravastatin: 1033 (8.93); rosuvastatin: 729 (6.31); lovastatin: 400 (3.46); fluvastatin: 196 (1.7)
metformin-HbA1c	3845	2087 (54.3)	56.4 (11.1)	33.5 (7.36)	28.6 (55.9)	7.44 (1.5) %	221 (108)	6.97 (1.18) %	45.9 (26.1)	metformin: 3845 (100)

## Sheet: SD10
Supplementary Data 10. Allele frequencies of identified pharmacogenetic signals across genetic ancestry groups. Identified pharmacogenetic signals (main Table 1, identified with the default lenient filtering strategy using multiple biomarker measures) and the allele frequencies across genetic ancestry groups extracted from gnomAD v4.1.0. Chr, chromosome; EAF, frequency of effect allele; post-base…
Pharmacogenetics trait	Response definition	Chr	Position (GRCh37)	Lead SNP	Gene	Effect allele	Other allele	Genetic ancestry group	EAF
LDL-C response to statin	post-base	2	21244000	rs10199768	APOB	T	G	AFR	0.2503
								AMI	0.522
								AMR	0.3848
								ASJ	0.3027
								EAS	0.05205
								FIN	0.3219
								EUR (NFE)	0.4359
								SAS	0.1972
		19	11202306	rs118068660	LDLR	T	C	AFR	0.1881
								AMI	0.1253
								AMR	0.1009
								ASJ	0.1329
								EAS	0.008268
								FIN	0.1158
								EUR (NFE)	0.1155
								SAS	0.06817
	log(post/base)	6	161010118	rs10455872	SLC22A3/LPA	G	A	AFR	0.01215
								AMI	0.02412
								AMR	0.03835
								ASJ	0.02995
								EAS	0.0009697
								FIN	0.03541
								EUR (NFE)	0.06945
								SAS	0.01014
		19	45412079	rs7412	APOE	T	C	AFR	0.1056
								AMI	0.01206
								AMR	0.03489
								ASJ	0.07415
								EAS	0.0605
								FIN	0.04812
								EUR (NFE)	0.0783
								SAS	0.04164
TC response to statin	post-base	2	21208211	rs7557067	APOB	G	A	AFR	0.1487
								AMI	0.239
								AMR	0.2294
								ASJ	0.2749
								EAS	0.7131
								FIN	0.2723
								EUR (NFE)	0.237
								SAS	0.5334
		6	161010118	rs10455872	SLC22A3/LPA	G	A	AFR	0.01215
								AMI	0.02412
								AMR	0.03835
								ASJ	0.02995
								EAS	0.0009697
								FIN	0.03541
								EUR (NFE)	0.06945
								SAS	0.01014
		19	11190481	rs77265569	LDLR	T	G	AFR	0.1876
								AMI	0.1244
								AMR	0.101
								ASJ	0.1327
								EAS	0.00836
								FIN	0.1127
								EUR (NFE)	0.1159
								SAS	0.06891
	log(post/base)	6	161010118	rs10455872	SLC22A3/LPA	G	A	AFR	0.01215
								AMI	0.02412
								AMR	0.03835
								ASJ	0.02995
								EAS	0.0009697
								FIN	0.03541
								EUR (NFE)	0.06945
								SAS	0.01014
		12	21331549	rs4149056	SLCO1B1	C	T	AFR	0.03111
								AMI	0.06798
								AMR	0.123
								ASJ	0.1836
								EAS	0.1373
								FIN	0.2085
								EUR (NFE)	0.1528
								SAS	0.04709
		19	45412079	rs7412	APOE	T	C	AFR	0.1056
								AMI	0.0121
								AMR	0.0349
								ASJ	0.0742
								EAS	0.0605
								FIN	0.0481
								EUR (NFE)	0.0783
								SAS	0.0416

[truncated: 8 more sheets: SD11, SD12, SD13, SD14, SD15, SD16, SD17, SD18]
