# Supplementary material for: Leveraging large-scale biobank EHRs to enhance pharmacogenetics of cardiometabolic disease medications
Source: Nat Commun. 2025 Mar 25;16:2913. doi: 10.1038/s41467-025-58152-3 (PMC11937416; doi:10.1038/s41467-025-58152-3)
Supplement: Supplementary file 5 — Source Data [file 41467_2025_58152_MOESM5_ESM.xlsx]

## Sheet: Figure3_1
Trait	SNP	Gene	Group	Baseline adjusted	genotype	mean	sd	N
LDL-C response to statin	rs7412	APOE	baseline	no	TT	-1.49074	1.40049	290
LDL-C response to statin	rs7412	APOE	baseline	no	TC	-0.50238	1.01146	7572
LDL-C response to statin	rs7412	APOE	baseline	no	CC	0.104477	0.939133	40548
LDL-C response to statin	rs7412	APOE	longitudinal-control	no	TT	0.0882097	1.59209	260
LDL-C response to statin	rs7412	APOE	longitudinal-control	no	TC	-0.0135065	1.12749	6579
LDL-C response to statin	rs7412	APOE	longitudinal-control	no	CC	0.00200936	0.96318	32809
LDL-C response to statin	rs7412	APOE	longitudinal-control	yes	TT	-0.416276	1.49621	260
LDL-C response to statin	rs7412	APOE	longitudinal-control	yes	TC	-0.198711	1.03947	6579
LDL-C response to statin	rs7412	APOE	longitudinal-control	yes	CC	0.0431451	0.885748	32809
LDL-C response to statin	rs7412	APOE	drug response	no	TT	-0.589604	1.21746	30
LDL-C response to statin	rs7412	APOE	drug response	no	TC	-0.246024	1.10607	993
LDL-C response to statin	rs7412	APOE	drug response	no	CC	0.0338532	0.976399	7739
LDL-C response to statin	rs7412	APOE	drug response	yes	TT	-0.720416	1.24612	30
LDL-C response to statin	rs7412	APOE	drug response	yes	TC	-0.352646	1.09311	993
LDL-C response to statin	rs7412	APOE	drug response	yes	CC	0.0480411	0.937972	7739
TC response to statin	rs4149056	SLCO1B1	baseline	no	CC	-5.06102e-05	0.953418	1442
TC response to statin	rs4149056	SLCO1B1	baseline	no	CT	-0.0136039	0.970811	15753
TC response to statin	rs4149056	SLCO1B1	baseline	no	TT	0.00478698	0.963253	44783
TC response to statin	rs4149056	SLCO1B1	longitudinal-control	no	CC	-0.00374433	1.00676	1137
TC response to statin	rs4149056	SLCO1B1	longitudinal-control	no	CT	0.0111621	0.992006	12448
TC response to statin	rs4149056	SLCO1B1	longitudinal-control	no	TT	-0.00379478	0.998701	35493
TC response to statin	rs4149056	SLCO1B1	longitudinal-control	yes	CC	-0.0187342	0.932723	1137
TC response to statin	rs4149056	SLCO1B1	longitudinal-control	yes	CT	0.00492216	0.908731	12448
TC response to statin	rs4149056	SLCO1B1	longitudinal-control	yes	TT	-0.00112615	0.917531	35493
TC response to statin	rs4149056	SLCO1B1	drug response	no	CC	0.196042	1.00074	305
TC response to statin	rs4149056	SLCO1B1	drug response	no	CT	0.0562726	0.985777	3305
TC response to statin	rs4149056	SLCO1B1	drug response	no	TT	-0.0264557	1.00233	9290
TC response to statin	rs4149056	SLCO1B1	drug response	yes	CC	0.234429	0.93846	305
TC response to statin	rs4149056	SLCO1B1	drug response	yes	CT	0.0498986	0.952256	3305
TC response to statin	rs4149056	SLCO1B1	drug response	yes	TT	-0.0254484	0.967222	9290
HDL-C response to statin	rs11076175	CETP	baseline	no	GG	-0.423212	0.869612	1841
HDL-C response to statin	rs11076175	CETP	baseline	no	GA	-0.170947	0.89502	17117
HDL-C response to statin	rs11076175	CETP	baseline	no	AA	0.0926958	0.908267	39972
HDL-C response to statin	rs11076175	CETP	longitudinal-control	no	GG	0.0232861	1.00044	1440
HDL-C response to statin	rs11076175	CETP	longitudinal-control	no	GA	-0.0153141	0.999851	13462
HDL-C response to statin	rs11076175	CETP	longitudinal-control	no	AA	0.00544307	0.99988	31715
HDL-C response to statin	rs11076175	CETP	longitudinal-control	yes	GG	-0.115589	0.954641	1440
HDL-C response to statin	rs11076175	CETP	longitudinal-control	yes	GA	-0.0723408	0.951253	13462
HDL-C response to statin	rs11076175	CETP	longitudinal-control	yes	AA	0.0359546	0.948474	31715
HDL-C response to statin	rs11076175	CETP	drug response	no	GG	0.0323153	0.963024	401
HDL-C response to statin	rs11076175	CETP	drug response	no	GA	-0.000779979	1.01823	3655
HDL-C response to statin	rs11076175	CETP	drug response	no	AA	-0.00122413	0.992809	8257
HDL-C response to statin	rs11076175	CETP	drug response	yes	GG	-0.0802643	0.926506	401
HDL-C response to statin	rs11076175	CETP	drug response	yes	GA	-0.0524948	0.98233	3655
HDL-C response to statin	rs11076175	CETP	drug response	yes	AA	0.0271351	0.955421	8257

## Sheet: Figure3_2
Trait	SNP	Gene	Group	Baseline adjusted	Effect allele	b	se	p	N
LDL-C response to statin	rs7412	APOE	baseline	no	T	-0.634412	0.0111278	0	48410
LDL-C response to statin	rs7412	APOE	longitudinal-control	no	T	-0.00677768	0.0125266	0.588468	39648
LDL-C response to statin	rs7412	APOE	longitudinal-control	yes	T	-0.255842	0.0118942	4.82968e-102	39648
LDL-C response to statin	rs7412	APOE	drug response	no	T	-0.283729	0.0316241	3.51798e-19	8762
LDL-C response to statin	rs7412	APOE	drug response	yes	T	-0.409474	0.0309018	1.07437e-39	8762
TC response to statin	rs4149056	SLCO1B1	baseline	no	C	-0.0134736	0.00764882	0.0781534	61978
TC response to statin	rs4149056	SLCO1B1	longitudinal-control	no	C	0.010369	0.0088913	0.243542	49078
TC response to statin	rs4149056	SLCO1B1	longitudinal-control	yes	C	0.00148437	0.00816495	0.855742	49078
TC response to statin	rs4149056	SLCO1B1	drug response	no	C	0.091576	0.0172795	1.17914e-07	12900
TC response to statin	rs4149056	SLCO1B1	drug response	yes	C	0.0922804	0.0166697	3.15836e-08	12900
HDL-C response to statin	rs11076175	CETP	baseline	no	G	-0.262016	0.00690737	4.26E-311	58930
HDL-C response to statin	rs11076175	CETP	longitudinal-control	no	G	-0.0103444	0.00861771	0.230005	46617
HDL-C response to statin	rs11076175	CETP	longitudinal-control	yes	G	-0.0991919	0.00827737	4.84963e-33	46617
HDL-C response to statin	rs11076175	CETP	drug response	no	G	0.00648483	0.0165804	0.69572	12313
HDL-C response to statin	rs11076175	CETP	drug response	yes	G	-0.072252	0.0161693	7.94833e-06	12313

## Sheet: Figure4a
Trait	outcome definition	PRS	b	se	p	Unit	b_std	se_std	p_std
LDL-C response to statin	post-base	LDL	-0.0920387	0.00630765	5.84204e-48	mmol/L	-0.104912	0.00718989	5.84204e-48
LDL-C response to statin	log(post)-log(base)	LDL	2.46859	0.202353	4.22417e-34	%	0.0874623	0.00716939	4.22417e-34
TC response to statin	post-base	TC	-0.0567963	0.00531029	1.20063e-26	mmol/L	-0.0619066	0.00578809	1.20063e-26
TC response to statin	log(post)-log(base)	TC	0.858339	0.095425	2.50766e-19	%	0.0517486	0.00575309	2.50766e-19
HDL-C response to statin	post-base	HDL	0.00228665	0.00124013	0.0652119	mmol/L	0.0115784	0.00627934	0.0652119
HDL-C response to statin	log(post)-log(base)	HDL	0.115851	0.0876861	0.186448	%	0.00829767	0.00628042	0.186448
HbA1c response to metformin	post-base	HbA1c	0.381964	0.246327	0.121059	mmol/mol	0.0235211	0.0151686	0.121059
HbA1c response to metformin	log(post)-log(base)	HbA1c	1.00304	0.352265	0.00442801	%	0.043194	0.0151696	0.00442801
SBP response to antihpt (all)	post-base	SBP	-0.4556	0.180129	0.0114478	mmHg	-0.0280467	0.0110887	0.0114478
SBP response to antihpt (all)	log(post)-log(base)	SBP	-0.153001	0.120649	0.204784	%	-0.0140801	0.011103	0.204784
SBP response to antihpt (ACEi)	post-base	SBP	-0.557324	0.227453	0.0143088	mmHg	-0.0347903	0.0141985	0.0143088
SBP response to antihpt (ACEi)	log(post)-log(base)	SBP	-0.208117	0.153369	0.174853	%	-0.0193157	0.0142344	0.174853
SBP response to antihpt (CCB)	post-base	SBP	-0.826138	0.594676	0.165108	mmHg	-0.045919	0.0330537	0.165108
SBP response to antihpt (CCB)	log(post)-log(base)	SBP	-0.330986	0.392206	0.398944	%	-0.0279231	0.0330878	0.398944
SBP response to antihpt (diuretics)	post-base	SBP	-0.289389	0.343074	0.399033	mmHg	-0.0185426	0.0219825	0.399033
SBP response to antihpt (diuretics)	log(post)-log(base)	SBP	-0.102391	0.228141	0.653618	%	-0.00986639	0.0219837	0.653618
SBP response to beta blocker	post-base	SBP	-0.0935663	0.414744	0.82154	mmHg	-0.00565423	0.025063	0.82154
SBP response to beta blocker	log(post)-log(base)	SBP	0.0680989	0.283723	0.810345	%	0.00602598	0.0251062	0.810345
HR response to beta blocker	post-base	HR	-0.00239574	0.298798	0.993603	beats/min	-0.000175286	0.0218617	0.993603
HR response to beta blocker	log(post)-log(base)	HR	0.474787	0.379561	0.211118	%	0.0273532	0.0218671	0.211118

## Sheet: Figure4c
Baseline tertile	PRS tertile	APOE	mean	sd	median	N
Baseline tertile 1	PRS tertile 1	TC	1.74983	0.602592	1.65775	803
Baseline tertile 1	PRS tertile 1	CC	1.89706	0.574134	1.8	1231
Baseline tertile 1	PRS tertile 2	TC	1.97276	0.60566	1.9	225
Baseline tertile 1	PRS tertile 2	CC	2.05841	0.604072	1.982	1847
Baseline tertile 1	PRS tertile 3	TC	2.15101	0.639347	2.02167	48
Baseline tertile 1	PRS tertile 3	CC	2.22496	0.650712	2.13317	2024
Baseline tertile 2	PRS tertile 1	TC	2.26688	0.648974	2.18833	484
Baseline tertile 2	PRS tertile 1	CC	2.34765	0.628716	2.251	1577
Baseline tertile 2	PRS tertile 2	TC	2.40074	0.765465	2.3	107
Baseline tertile 2	PRS tertile 2	CC	2.43868	0.641787	2.325	1965
Baseline tertile 2	PRS tertile 3	TC	2.29774	0.800446	2.2	21
Baseline tertile 2	PRS tertile 3	CC	2.54924	0.651334	2.46667	2051
Baseline tertile 3	PRS tertile 1	TC	2.59047	0.775164	2.4345	302
Baseline tertile 3	PRS tertile 1	CC	2.78581	0.71082	2.7	1747
Baseline tertile 3	PRS tertile 2	TC	2.7553	0.614842	2.67779	44
Baseline tertile 3	PRS tertile 2	CC	2.89716	0.747191	2.8	2028
Baseline tertile 3	PRS tertile 3	TC	2.84494	0.709847	2.9	18
Baseline tertile 3	PRS tertile 3	CC	3.09331	0.782742	2.96667	2054
